# Supplementary material for: Serum 25-Hydroxyvitamin D Is Differentially Associated with Early and Late Age-Related Macular Degeneration in the United States Population
Source: Nutrients. 2023 Feb 28;15(5):1216. doi: 10.3390/nu15051216 (PMC10005371; doi:10.3390/nu15051216)
Supplement: Supplementary file 1 [file nutrients-15-01216-s001.zip]

Archive with 1 entries (1 files):
- nutrients-2126513-supplementary.pdf
